# Supplementary material for: Protein Priming Followed by a Replication-Competent VSV-GP Vector Boost Induces Sustained Immune Control in Therapeutic Hepatitis B Vaccination
Source: Vaccines (Basel). 2026 Mar 16;14(3):266. doi: 10.3390/vaccines14030266 (PMC13030091; doi:10.3390/vaccines14030266)
Supplement: Supplementary file 1 [file vaccines-14-00266-s001.zip]

Archive with 1 entries (1 files):
- vaccines-4108293-supplementary.pdf
